# Supplementary material for: Analysis of the Interaction between DNA Aptamers and Cytochrome C on the Surface of Lipid Films and on the MUA Monolayer: A QCM-D Study
Source: Biosensors (Basel). 2023 Feb 9;13(2):251. doi: 10.3390/bios13020251 (PMC9953847; doi:10.3390/bios13020251)
Supplement: Supplementary file 1 [file biosensors-13-00251-s001.zip]

Archive with 1 entries (1 files):
- biosensors-2176126-supplementary.pdf
